# Supplementary material for: Correlations Between Plasma BNP Level and Risk of Thrombotic-Hemorrhagic Events After Left Atrial Appendage Closure
Source: J Clin Med. 2024 Oct 18;13(20):6232. doi: 10.3390/jcm13206232 (PMC11508434; doi:10.3390/jcm13206232)
Supplement: Supplementary file 1 [file jcm-13-06232-s001.zip]

Archive with 1 entries (1 files):
- jcm-3205804-supplementary.pdf
